# Supplementary material for: Protein Sumoylation Is Crucial for Phagocytosis in Entamoeba histolytica Trophozoites
Source: Int J Mol Sci. 2021 May 27;22(11):5709. doi: 10.3390/ijms22115709 (PMC8198320; doi:10.3390/ijms22115709)
Supplement: Supplementary file 1 [file ijms-22-05709-s001.zip]

Archive with 1 entries (1 files):
- ijms-1166651-supplementary.pdf
